# Supplementary material for: The Effect of Biologic Agents on Steatotic Liver Disease in Patients with Inflammatory Bowel Disease: A Prospective, Open-Label Comparative Trial
Source: Pharmaceuticals (Basel). 2024 Oct 25;17(11):1432. doi: 10.3390/ph17111432 (PMC11597268; doi:10.3390/ph17111432)
Supplement: Supplementary file 1 [file pharmaceuticals-17-01432-s001.zip]

Archive with 1 entries (1 files):
- pharmaceuticals-3265790-supplementary.pdf
